# Supplementary material for: Prevalence and determinants of hypertensive disorders of pregnancy in Ethiopia: A systematic review and meta-analysis
Source: PLoS One. 2020 Sep 16;15(9):e0239048. doi: 10.1371/journal.pone.0239048 (PMC7494091; doi:10.1371/journal.pone.0239048)
Supplement: S1 File — (XLSX) [file pone.0239048.s002.xlsx]

## Sheet: Meta data
S. No	Author	Year of study	Study Area (Region)	Study design	Sample size	Case HDP	Year	Preclampsia	q(PE)	pq/N(PE)	se(PE)	Age <34 with HDP	Age>34 with HDP	Age <34 with out HDP	Age >34 with out HDP	Primigravida with HDP	Multigravida with HDP	Primigravida without HDP	Multigravida with out HDP	Twin with HDP	Single with HDP	Twin with out HDP	Single with out HDP	Positive previous hx PE with HDP	Negative previous PE Hx with HDP	Positive previous PE Hx with out HDP	Negative previous PE Hx with out HDP	There is family Hx of HTN with HDP	No family Hx of HTN with HDP	There is family Hx of HTN with out HDP	No family Hx of HTN with out HDP	There is family Hx of DM with HDP	No family Hx of DM with HDP	There is family Hx of DM with out HDP	No family Hx of DM with out HDP	UTI with HDP	No UTI with HDP	UTI with out HDP	No UTI no HDP	BMI <25 with HDP	BMI ≥ 25 with HDP	BMI<25 With out HDP	BMI ≥ 25 with OUT HDP	NC given with HDP	NC not given with HDP	NC given with out HDP	NC not given with out HDP	Alcohol dring with HDP	Nondrinker with HDP
1	Hinkosan et al., 2020	2020	Oromia	Case Control	597	199	2016-2020	2.241	97.759	0.366965	0.605776	116	86	371	19	109	90	102	296	18	181	14	384	35	164	15	383	62	137	25	373	12	187	6	392
2	Walle and Azagew, 2019	2019	Amhara	Cross Sectional	422	71	2016-2020					53	18	335	16					36	35	47	304	7	64	10	341	26	45	45	306																	20	51
3	Belay and Wudad, 2019	2019	Oromia	Cross Sectional	129	16	2016-2020	12.403	87.597	8.42221	2.90211	9	7	105	8					7	9	8	102									11	5	13	100	10	6	32	81
4	Gudeta and Regassa, 2019	2019	SNNPR	Cross Sectional	422	33	2016-2020	6.635	93.365	1.46795	1.21159	24	4	261	31
5	Legesse et al., 2019	2019	Tigray	Cross Sectional	8502	362	2016-2020	5.081	94.919	0.0567259	0.238172
6	Mekonnen et al., 2018	2018	Somalia	Cross Sectional	408	93	2016-2020									40	38	136	195					19	59	5	325	22	56	20	310
7	Gudeta et al., 2018	2018	Oromia	Cross Sectional	356	36	2016-2020	6.461	93.539	1.69763	1.30293																	14	22	27	288					20	16	68	247
8	Kahsay et al., 2018	2018	Tigray	Cross Sectional	45329	1347	2016-2020	1.913	98.087	0.00413952	0.0643391
9	Wodajo and Reddy., 2016	2016	Amhara	Cross Sectional	320	28	2016-2020	7.5	92.5	2.16797	1.4724					17	11	41	251	4	24	17	275	5	23	1	291	4	24	16	276	4	24	8	284	6	22	20	272
10	Wagnew et al., 2016	2016	Addis Ababa	Cross Sectional	42963	1809	2016-2020	4.211	95.789	0.00938872	0.0968954
11	Shegaze et al., 2016	2016	SNNPR	Cross Sectional	422	77	2016-2020	18.246	81.754	3.53479	1.88011	69	8	342	3					7	70	53	292	10	67	50	295	33	44	75	270	13	64	32	313													17	60
12	Terefe et al., 2015	2015	Amhara	Cross Sectional	8626	340	2011-2015	3.756	96.244	0.0419073	0.204713
13	Tessema et al., 2015	2015	Amhara	Cross Sectional	490	41	2011-2015	8.367	91.633	1.56468	1.25087	31	10	416	33									6	33	12	437	25	16	64	405	14	27	44	405
14	Vata et al., 2015	2015	SNNPR	Cross Sectional	7702	172	2011-2015	2.233	97.767	0.0283451	0.16836
15	Seyom et al., 2015	2015	Oromia	Cross Sectional	5415	130	2011-2015	1.828	98.172	0.033141	0.182047
16	Selamawit and Sisay., 2015	2015	Addis Ababa	Cross Sectional	3488	250	2011-2015	3.956	96.044	0.108931	0.330046
17	Mariamawit and Shiferaw, 2014	2014	Addis Ababa	Cross Sectional	3351	279	2011-2015	8.326	91.674	0.227776	0.477259
18	Wolde et al, 2011	2011	Oromia	Cross Sectional	1863	158	2011-2015	7.032	92.968	0.350913	0.592379
19	Gaym et al., 2011	2011	Nation Based	Cross Sectional	174561	2095	2011-2015	1.2	98.8	0.00067919	0.0260613
20	Teklu and Gaym, 2006	2006	Addis Ababa	Cohort	3424	183	1990-2010	3.563	96.437	0.100352	0.316784
21	Mekbebe and Ketsela, 1991	1991	Addis Ababa	Cross Sectional	6766	348	1990-2010	4.833	95.167	0.0679784	0.260727
22	Hailu and Kebede, 1991	1991	Amhara	Cross Sectional	567	69	1990-2010	2.998	97.002	0.512896	0.716168
23	Mekie et al., 2020	2020	Amhara	Case Control	330	110														9	98	5	209					20	87	7	207					18	89	10	204	55	52	191	23	44	28	163	25	47	60
24	Fantahunegh and Berhane, 2019	2019	Amhara	Case Control	291	97						84	13	179	15	58	39	73	121					11	27	13	106	10	83	29	55	13	80	27	57
25	Girum et al., 2018	2018	Addis Ababa	Case Control	243	81										47	34	64	98					9	26	11	91																	42	32	139	17
26	Kahsay et al., 2018	2018	Tigray	Case Control	330	110						84	26	194	26					18	92	10	210					22	88	14	206	7	103	3	217					98	12	214	6
27	Grum et al., 2017	2017	Addis Ababa	Case Control	291	97						85	10	168	22	57	38	71	11	17	78	9	181	11	27	13	106	12	83	10	180													51	34	160	23	33	61
28	Temesgen, 2017	2017	Amhara	Case Control	470	117						101	16	283	70	29	88	100	253					52	65	50	303	62	55	63	290	11	106	16	337	34	83	27	326									86	31
29	Mohammed et al., 2017	2017	Addis Ababa	Case Control	261	87						78	9	167	7	39	48	64	110	4	83	9	165	14	73	10	164	20	67	23	151	5	82	7	167					13	74	74	100
30	Aklilu et al., 2016	2016	Amhara	Case Control	831	277										137	140	217	337	28	249	17	537	43	234	7	547	56	221	20	534	13	264	9	545	13	264	12	542
31	Ayele et al., 2016	2016	SNNPR	Case Control	466	117										4	113	98	251					29	96	7	342																					21	96
32	Tesfay et al., 2016	2016	Tigray	Case Control	400	80						74	6	221	18	63	17	239	81					6	74	5	315
33	Endeshaw et al., 2016	2016	Amhara	Case Control	453	151						80	28	268	34	68	83	151	151	10	107	9	290					52	101	16	286	19	103	9	293	48	103	19	283									80	71
34	Endeshaw et al., 2015	2015	Amhara	Case Control	453	151																																		74	77	191	111
[truncated: 14 more columns]

## Sheet: Sheet1
S. No	Author	Year of study	Study Area	Study design	Sample size	Case HDP	Variable	With HDP I	With HDP II	With out HDP I	With out HDP II
	Nutrional counseling (Yes or No)
1	Mekie et al., 2020	2020	Amhara	Case Control	330	110	Nutritional Counseling	44	28	163	25
2	Girum et al., 2018	2018	Addis Ababa	Case Control	243	81	Nutritional Counseling	42	32	139	17
3	Grum et al., 2017	2017	Addis Ababa	Case Control	291	97	Nutritional Counseling	51	34	160	23
	Ingestion of fruits (Yes or No)
1	Mekie et al., 2020	2020	Amhara	Case Control	330	110	Fruits	50	57	138	76
2	Girum et al., 2018	2018	Addis Ababa	Case Control	243	81	Fruits	59	22	152	10
3	Kahsay et al., 2018	2018	Tigray	Case Control	330	110	Fruits	60	50	193	27
4	Grum et al., 2017	2017	Addis Ababa	Case Control	291	97	Fruits	80	15	179	11
5	Endeshaw et al., 2016	2016	Amhara	Case Control	453	151	Fruits	91	59	247	55
	Ingestion of vegetables (Yes or No)
1	Mekie et al., 2020	2020	Amhara	Case Control	330	110	Vegetables	73	34	184	30
2	Girum et al., 2018	2018	Addis Ababa	Case Control	243	81	Vegetables	66	15	157	5
3	Kahsay et al., 2018	2018	Tigray	Case Control	330	110	Vegetables	47	63	133	87
4	Endeshaw et al., 2015	2015	Amhara	Case Control	453	151	Vegetables	105	46	266	36
	Alcohol drinking (Yes or No)
1	Walle and Azagew, 2019	2019	Amhara	Cross Sectional	422	71	Alcohol	20	51	44	307
2	Shegaze et al., 2016	2016	SNNPR	Cross Sectional	422	77	Alcohol	17	60	34	311
3	Mekie et al., 2020	2020	Amhara	Case Control	330	110	Alcohol	47	60	58	156
4	Grum et al., 2017	2017	Addis Ababa	Case Control	291	97	Alcohol	33	61	21	169
5	Temesgen, 2017	2017	Amhara	Case Control	470	117	Alcohol	86	31	281	72
6	Ayele et al., 2016	2016	SNNPR	Case Control	466	117	Alcohol	21	96	74	275
7	Endeshaw et al., 2016	2016	Amhara	Case Control	453	151	Alcohol	80	71	122	180
	Urinary tract infection (Yes or No)
1	Belay and Wudad, 2019	2019	Oromia	Cross Sectional	129	16	UTI	10	6	32	81
2	Gudeta et al., 2018	2018	Oromia	Cross Sectional	356	36	UTI	20	16	68	247
3	Wodajo and Reddy., 2016	2016	Amhara	Cross Sectional	320	28	UTI	6	22	20	272
4	Mekie et al., 2020	2020	Amhara	Case Control	330	110	UTI	18	89	10	204
5	Temesgen, 2017	2017	Amhara	Case Control	470	117	UTI	34	83	27	326
6	Aklilu et al., 2016	2016	Amhara	Case Control	831	277	UTI	13	264	12	542
7	Endeshaw et al., 2016	2016	Amhara	Case Control	453	151	UTI	48	103	19	283
