# Supplementary material for: Prevalence and determinants of hypertensive disorders of pregnancy in Ethiopia: A systematic review and meta-analysis
Source: PLoS One. 2020 Sep 16;15(9):e0239048. doi: 10.1371/journal.pone.0239048 (PMC7494091; doi:10.1371/journal.pone.0239048)
Supplement: S2 File — (XLSX) [file pone.0239048.s003.xlsx]

## Sheet: Quality Ass tool
	Quality Assessment Tool for the Included Studies
	Criteria	Yes/No/Other	Hinkosan et al., 2020	Walle & Azagew, 2019	Belay and Wudad, 2019	Gudeta and Regassa, 2019	Legesse et al, 2019	Mekonnen et al, 2018	Gudeta et al., 2018	Kahsay et al., 2018	Wodajo and Reddy, 2016	Wagnew et al., 2016	Shegaze et al., 2016	Terefe et al., 2015	Tessema et al., 2015	Vata et al., 2015	Seyom et al., 2015	Selamawit and Sisay, 2015	Mariamawit and Shiferaw, 2014	Wolde et a., 2011	Gaym et al., 2011	Teklu and Gaym, 2006	Mekbebe and Ketsela, 1991	Hailu and Kebede, 1991	Mekie et al., 2020	Fantahunegn and Berhane, 2019	Girum et al., 2018	Kahsay et al., 2018	Grum et al., 2017	Temesgen, 2017	Mohammed et al., 2017	Aklilu et al., 2016	Ayele et al., 2016	Tesfay et al., 2016	Endeshaw et al., 2016	Endeshaw et al., 2015
1	Was the research question or objective in this paper clearly stated?	Yes	Yes	Yes	Yes	Yes	Yes	Yes	Yes	Yes	Yes	Yes	Yes	Yes	Yes	Yes	Yes	Yes	Yes	Yes	Yes	Yes	Yes	Yes	Yes	yes	Yes	Yes	Yes	Yes	Yes	yes	Yes	Yes	Yes	Yes
2	Was the study population clearly specified and defined?	Yes	Yes	Yes	Yes	Yes	Yes	Yes	Yes	Yes	Yes	Yes	Yes	Yes	Yes	Yes	Yes	Yes	Yes	Yes	Yes	Yes	Yes	Yes	Yes	yes	Yes	Yes	Yes	Yes	Yes	yes	Yes	Yes	Yes	Yes
3	Was the participation rate of eligible persons at least 50%?	Yes	Yes	Yes	Yes	Yes	Yes	Yes	Yes	Yes	Yes	Yes	Yes	Yes	Yes	Yes	Yes	Yes	Yes	Yes	Yes	Yes	Yes	Yes	Yes	yes	Yes	Yes	Yes	Yes	Yes	Yes	Yes	Yes	Yes	Yes
4	Were all the subjects selected or recruited from the same or similar populations (including the same time period)? Were inclusion and exclusion criteria for being in the study prespecified and applied uniformly to all participants?	Yes	Yes	Yes	Yes	Yes	Yes	Yes	Yes	Yes	Yes	Yes	Yes	Yes	Yes	Yes	Yes	Yes	Yes	Yes	Yes	Yes	Yes	Yes	Yes	yes	Yes	Yes	Yes	Yes	Yes	yes	Yes	Yes	Yes	Yes
5	Was a sample size justification, power description, or variance and effect estimates provided?	Yes	Yes	Yes	Yes	Yes	No	Yes	Yes	No	Yes	Yes	Yes	No	No	No	No	No	No	No	No	No	Yes	Yes	Yes	yes	Yes	Yes	Yes	No	Yes	No	Yes	Yes	Yes	Yes
6	For the analyses in this paper, were the exposure(s) of interest measured prior to the outcome(s) being measured?	No	No	No	No	No	No	No	No	No	No	No	No	No	No	No	No	No	No	No	No	No	No	No	No	No	No	No	No	No	No	No	No	No	No	No
7	Was the timeframe sufficient so that one could reasonably expect to see an association between exposure and outcome if it existed?	No	No	No	No	No	No	No	No	No	No	No	No	No	No	No	No	No	No	No	No	No	No	No	No	No	No	No	No	No	No	No	No	No	No	No
8	For exposures that can vary in amount or level, did the study examine different levels of the exposure as related to the outcome (e.g., categories of exposure, or exposure measured as continuous variable)?	NA	NA	NA	NA	NA	NA	NA	NA	NA	NA	NA	NA	NA	NA	NA	NA	NA	NA	NA	NA	NA	NA	NA	NA	NA	NA	NA	NA	NA	NA	NA	NA	NA	NA	NA
9	Were the exposure measures (independent variables) clearly defined, valid, reliable, and implemented consistently across all study participants?	NA	NA	NA	NA	NA	NA	NA	NA	NA	NA	NA	NA	NA	NA	NA	NA	NA	NA	NA	NA	NA	NA	NA	NA	NA	NA	NA	NA	NA	NA	NA	NA	NA	NA	NA
10	Was the exposure(s) assessed more than once over time?	NA	NA	NA	NA	NA	NA	NA	NA	NA	NA	NA	NA	NA	NA	NA	NA	NA	NA	NA	NA	NA	NA	NA	NA	NA	NA	NA	NA	NA	NA	NA	NA	NA	NA	NA
11	Were the outcome measures (dependent variables) clearly defined, valid, reliable, and implemented consistently across all study participants?		Yes	Yes	Yes	No	No	Yes	No	No	Yes	Yes	Yes	Yes	Yes	Yes	Yes	No	No	Yes	No	No	No	No	Yes	No	Yes	Yes	Yes	Yes	Yes	No	No	No	Yes	Yes
12	Were the outcome assessors blinded to the exposure status of participants?	NA	NA	NA	NA	NA	NA	NA	NA	NA	NA	NA	NA	NA	NA	NA	NA	NA	NA	NA	NA	NA	NA	NA	NA	NA	NA	NA	NA	NA	NA	NA	NA	NA	NA	NA
13	Was loss to follow-up after baseline 20% or less?	NA	NA	NA	NA	NA	NA	NA	NA	NA	NA	NA	NA	NA	NA	NA	NA	NA	NA	NA	NA	NA	NA	NA	NA	NA	NA	NA	NA	NA	NA	NA	NA	NA	NA	NA
14	Were key potential confounding variables measured and adjusted statistically for their impact on the relationship between exposure(s) and outcome(s)?		Yes	Yes	Yes	No	No	No	No	No	Yes	No	Yes	No	No	No	Yes	No	No	No	No	No	No	Yes	Yes	No	Yes	No	Yes	No	Yes	No	No	No	Yes	Yes
	Total quality score		7 points	7 points	7 points	5 points	4 points	6 points	5 points	4 points	7 points	6 points	7 points	5 points	5 points	5 points	6 points	4 points	4 points	5 points	4 points	4 points	5 points	6 points	7 points	5 points	7 points	6 points	7 points	5 points	7 points	4 points	5 points	5 points	7 points	7 points
		Rater I	Good	Good	Good	Fair	Fair	Fair	Fair	Fair	Good	Fair	Good	Fair	Fair	Fair	Fair	Fiar	Fair	Fair	Fair	Fair	Fair	Fair	Good	Fair	Good	Fair	Good	Fair	Good	Fair	Fair	Fair	Good	Good
		Rater II	Good	Good	Good	Fair	Fair	Fair	Fair	Fair	Good	Fair	Good	Fair	Fair	Fair	Fair	Fair	Fair	Fair	Fair	Fair	Fair	Fair	Good	Fair	Good	Fair	Good	Fair	Good	Fair	Fair	Fair	Good	Good
	Risk of Bias		Low	Low	Low	Moderate	Moderate	Moderate	Moderate	Moderate	Low	Moderate	Low	Moderate	Moderate	Moderate	Moderate	Moderate	Moderate	Moderate	Moderate	Moderate	Moderate	Moderate	Low	Moderate	Low	Moderate	Low	Moderate	Low	Moderate	Moderate	Moderate	Low	Low
